# Supplementary material for: Identification of potential biomarkers and pathways for asthenozoospermia by bioinformatics analysis and experiments
Source: Front Endocrinol (Lausanne). 2024 May 28;15:1373774. doi: 10.3389/fendo.2024.1373774 (PMC11165088; doi:10.3389/fendo.2024.1373774)
Supplement: Supplementary file 4 [file Table_1.xlsx]

## Sheet: Stable1
Supplement Table 1 The information of datasets and samples
Dataset-ID	Sample-ID	Group
GSE22331	GSM555952	Normozoospermic
	GSM555953	Asthenozoospermic
GSE34514	GSM850432	Asthenozoospermic
	GSM850433	Asthenozoospermic
	GSM850434	Asthenozoospermic
	GSM850435	Asthenozoospermic
	GSM850436	Normozoospermic
	GSM850437	Normozoospermic
	GSM850438	Normozoospermic
	GSM850439	Normozoospermic
GSE160749	GSM4878469	Asthenozoospermic
	GSM4878470	Asthenozoospermic
	GSM4878471	Asthenozoospermic
	GSM4878472	Asthenozoospermic
	GSM4878473	Asthenozoospermic
	GSM4878481	Normozoospermic
	GSM4878482	Normozoospermic
	GSM4878483	Normozoospermic
	GSM4878484	Normozoospermic
	GSM4878485	Normozoospermic
	GSM4878486	Normozoospermic

## Sheet: Stable 2
Supplement Table 2 The gene significance and module membership values of darkolivegreen and skyblue modules
Genes	module membership	gene significance	modules
AACS	0.537441	0.850811	darkolivegreen
ABCD1	0.250788	0.802002	darkolivegreen
ADRB1	0.442778	0.825829	darkolivegreen
AKAP11	-0.507292	-0.938591	darkolivegreen
AKAP8	0.375916	0.872099	darkolivegreen
ALDH1L1	0.486442	0.873918	darkolivegreen
ALKBH4	0.390185	0.946956	darkolivegreen
ANO8	0.476295	0.89632	darkolivegreen
B9D2	0.399296	0.931202	darkolivegreen
BCAS2	-0.514403	-0.939702	darkolivegreen
BCDIN3D	0.413981	0.84678	darkolivegreen
BEST4	0.432115	0.906555	darkolivegreen
BHLHE23	0.273307	0.889475	darkolivegreen
BOK	0.374405	0.846989	darkolivegreen
C17orf82	0.410967	0.963707	darkolivegreen
C17orf96	0.401961	0.928521	darkolivegreen
C22orf15	0.475661	0.906328	darkolivegreen
C9orf142	0.456359	0.918853	darkolivegreen
CA5A	0.451417	0.960827	darkolivegreen
CABP5	0.460607	0.862242	darkolivegreen
CACNA2D3	-0.484656	-0.847418	darkolivegreen
CCDC102A	0.431642	0.962167	darkolivegreen
CCDC106	0.325871	0.944358	darkolivegreen
CCDC121	0.37403	0.684971	darkolivegreen
CCDC71	-0.235833	-0.778204	darkolivegreen
CCNYL2	-0.469644	-0.822342	darkolivegreen
CCZ1B	-0.506507	-0.783938	darkolivegreen
CD3EAP	0.346478	0.888553	darkolivegreen
CD8A	0.565718	0.930448	darkolivegreen
CDC42EP5	0.367015	0.861604	darkolivegreen
CDT1	0.456214	0.937911	darkolivegreen
CHRNA10	0.284535	0.814968	darkolivegreen
CILP	0.370012	0.87583	darkolivegreen
CITED1	0.390944	0.893392	darkolivegreen
CLCN6	-0.410887	-0.871366	darkolivegreen
CLEC11A	0.521347	0.949331	darkolivegreen
COL8A2	0.436712	0.939859	darkolivegreen
COX6A2	0.440087	0.902049	darkolivegreen
CPNE7	0.510795	0.8696	darkolivegreen
CSNK1G3	-0.575658	-0.89712	darkolivegreen
CTNNAL1	-0.456111	-0.863974	darkolivegreen
CXCL10	-0.359036	-0.63627	darkolivegreen
CYP1A1	0.506282	0.910855	darkolivegreen
DBIL5P	-0.35442	-0.802369	darkolivegreen
DBNDD1	0.486702	0.923995	darkolivegreen
DES	0.500079	0.963628	darkolivegreen
DOC2B	0.425468	0.863697	darkolivegreen
DOK4	0.380354	0.881179	darkolivegreen
DPPA2	0.38686	0.828779	darkolivegreen
DTX1	0.438339	0.924937	darkolivegreen
DUSP9	0.474081	0.972334	darkolivegreen
DVL1	0.408507	0.954346	darkolivegreen
DYRK4	-0.494152	-0.809406	darkolivegreen
EFS	0.469832	0.843465	darkolivegreen
ELANE	0.276228	0.919164	darkolivegreen
ELAVL3	0.449075	0.736597	darkolivegreen
ENPP3	-0.289364	-0.788743	darkolivegreen
ENPP7	0.447598	0.936963	darkolivegreen
FAM127B	0.192675	0.823468	darkolivegreen
FAM218A	0.451107	0.896053	darkolivegreen
FAM83G	0.611275	0.896768	darkolivegreen
FBRSL1	0.461095	0.919901	darkolivegreen
FBXL7	0.33559	0.744691	darkolivegreen
FER1L4	0.402955	0.891818	darkolivegreen
FGB	0.368603	0.825378	darkolivegreen
FGF19	0.33367	0.910677	darkolivegreen
FIBIN	0.473133	0.898413	darkolivegreen
FIZ1	0.305949	0.89957	darkolivegreen
FKBP10	0.4656	0.967557	darkolivegreen
FOXC2	0.549977	0.832714	darkolivegreen
FOXS1	0.520843	0.824911	darkolivegreen
FSD1	0.54517	0.935637	darkolivegreen
FTHL17	0.595151	0.902186	darkolivegreen
FXYD1	0.494774	0.940817	darkolivegreen
GALC	-0.532263	-0.837572	darkolivegreen
GDF2	0.515391	0.819809	darkolivegreen
GLTPD2	0.450752	0.865371	darkolivegreen
GPIHBP1	0.384625	0.964494	darkolivegreen
GPR101	0.491312	0.92119	darkolivegreen
H2AFY2	0.484825	0.949009	darkolivegreen
HAND1	0.459289	0.912046	darkolivegreen
HAUS1	-0.510714	-0.949275	darkolivegreen
HBQ1	0.213307	0.830064	darkolivegreen
HIST1H2BM	-0.342769	-0.736769	darkolivegreen
HOXB1	0.411394	0.87178	darkolivegreen
HOXC8	0.470414	0.931193	darkolivegreen
HOXD12	0.258049	0.912858	darkolivegreen
HP09025	0.49996	0.928391	darkolivegreen
HS3ST4	0.435807	0.896773	darkolivegreen
HTRA3	0.46387	0.979366	darkolivegreen
IAH1	-0.311206	-0.834038	darkolivegreen
IFNB1	0.477404	0.914942	darkolivegreen
IGFBP4	0.334855	0.898342	darkolivegreen
IL15RA	0.438397	0.904152	darkolivegreen
ILF2	-0.445763	-0.848984	darkolivegreen
INCENP	0.542465	0.913862	darkolivegreen
IRX5	0.441914	0.897634	darkolivegreen
JOSD2	0.464522	0.851933	darkolivegreen
KCNJ9	0.465192	0.967325	darkolivegreen
KCNK13	0.324166	0.878462	darkolivegreen
KCNN1	0.348415	0.90685	darkolivegreen
KIF4A	0.442946	0.88483	darkolivegreen
KLHL26	0.332841	0.939941	darkolivegreen
KLRG2	0.425717	0.940049	darkolivegreen
KNDC1	0.40614	0.933968	darkolivegreen
KRT83	0.476713	0.943331	darkolivegreen
LCK	0.455109	0.954599	darkolivegreen
LDHD	0.382398	0.884968	darkolivegreen
LGALS2	0.52267	0.923772	darkolivegreen
LINC00244	0.478565	0.940676	darkolivegreen
LINC00482	0.492727	0.838451	darkolivegreen
LMAN1L	0.468723	0.921875	darkolivegreen
LOC100128239	0.479022	0.891788	darkolivegreen
LOC100506813	0.448698	0.837625	darkolivegreen
LOC157273	0.415601	0.923878	darkolivegreen
LOC642236	0.416787	0.818508	darkolivegreen
LONP1	0.296198	0.810033	darkolivegreen
LRTM2	0.491902	0.981783	darkolivegreen
MDFI	0.462999	0.858659	darkolivegreen
MESP2	0.312785	0.824886	darkolivegreen
MIOS	-0.450381	-0.92531	darkolivegreen
MMP12	-0.330326	-0.547992	darkolivegreen
MOAP1	0.416165	0.93307	darkolivegreen
MOS	0.425412	0.943089	darkolivegreen
MPND	0.373815	0.922471	darkolivegreen
MRPL12	0.353368	0.863689	darkolivegreen
MRPS15	-0.235475	-0.72888	darkolivegreen
MRPS26	0.247823	0.729662	darkolivegreen
MSI1	0.343203	0.747315	darkolivegreen
MYBBP1A	0.510789	0.968354	darkolivegreen
MYCN	0.436376	0.918127	darkolivegreen
N4BP3	0.435801	0.947418	darkolivegreen
NAGPA	0.488136	0.955416	darkolivegreen
NANP	0.442516	0.929662	darkolivegreen
NEURL1B	0.328573	0.945644	darkolivegreen
NFXL1	-0.448749	-0.929145	darkolivegreen
NGLY1	-0.412478	-0.88291	darkolivegreen
NKD1	0.513263	0.902868	darkolivegreen
NKD2	0.446064	0.953779	darkolivegreen
NPPC	0.402773	0.915571	darkolivegreen
NRBP1	-0.324803	-0.855133	darkolivegreen
NRTN	0.354096	0.94103	darkolivegreen
NYX	0.495548	0.891175	darkolivegreen
ONECUT1	0.51803	0.872324	darkolivegreen
OSGIN1	0.370016	0.618658	darkolivegreen
OXA1L	-0.412797	-0.889307	darkolivegreen
OXTR	0.403015	0.865909	darkolivegreen
PAK4	0.382934	0.92695	darkolivegreen
PDHX	-0.500344	-0.935938	darkolivegreen
PLK5	0.469625	0.828158	darkolivegreen
PLXNB3	0.524525	0.933659	darkolivegreen
POLE3	0.431589	0.907695	darkolivegreen
PP13	0.471551	0.891596	darkolivegreen
PPIL1	-0.567342	-0.66722	darkolivegreen
PPP1R26	0.485335	0.909901	darkolivegreen
PPP1R27	0.496842	0.957306	darkolivegreen
PRSS53	0.499133	0.862156	darkolivegreen
PSMB7	-0.451263	-0.90238	darkolivegreen
PSMD8	-0.245932	-0.694534	darkolivegreen
PTGER1	0.489793	0.92841	darkolivegreen
PUSL1	0.412883	0.896028	darkolivegreen
RAB26	0.42164	0.958234	darkolivegreen
RAB3A	0.405517	0.902745	darkolivegreen
RAMP1	0.448802	0.918716	darkolivegreen
RECQL4	0.221526	0.803633	darkolivegreen
RGS9BP	0.287546	0.916138	darkolivegreen
RHBDF2	0.271271	0.777617	darkolivegreen
RHOD	0.437772	0.952204	darkolivegreen
RILPL1	0.405209	0.830324	darkolivegreen
RPUSD1	0.221644	0.744448	darkolivegreen
RTN4RL1	0.284159	0.857268	darkolivegreen
S100A10	-0.378903	-0.749598	darkolivegreen
SAFB2	0.320761	0.67607	darkolivegreen
SAMD8	-0.541649	-0.894005	darkolivegreen
SART1	0.376159	0.856033	darkolivegreen
SCAF8	-0.36613	-0.810646	darkolivegreen
SCNN1B	0.458883	0.856954	darkolivegreen
SEMA3F	0.571981	0.961825	darkolivegreen
SFRP5	0.559497	0.826192	darkolivegreen
SH3GL1	0.454763	0.836353	darkolivegreen
SOWAHA	0.367461	0.936313	darkolivegreen
SOX21	0.383654	0.868222	darkolivegreen
SPDYE2	-0.116259	-0.708999	darkolivegreen
SPIB	0.439185	0.883351	darkolivegreen
SPRED3	0.491593	0.842458	darkolivegreen
SPTBN4	0.4363	0.812837	darkolivegreen
SSTR4	0.351126	0.912028	darkolivegreen
STRA13	0.210398	0.62944	darkolivegreen
STX1A	0.496481	0.936191	darkolivegreen
SUMO3	0.448647	0.943572	darkolivegreen
SYCN	0.441397	0.930377	darkolivegreen
SYT2	0.437436	0.886489	darkolivegreen
SYT8	0.557931	0.904983	darkolivegreen
TAF1C	0.359098	0.926516	darkolivegreen
TBC1D10C	0.499409	0.93779	darkolivegreen
TEAD4	0.45419	0.918276	darkolivegreen
TGM1	0.525862	0.949448	darkolivegreen
TMEM186	0.575436	0.908242	darkolivegreen
TMEM61	0.409954	0.935702	darkolivegreen
TMOD1	0.323259	0.815839	darkolivegreen
TPSB2	0.227957	0.794713	darkolivegreen
TPTE	-0.309574	-0.852668	darkolivegreen
TRIM65	0.498116	0.948266	darkolivegreen
TRPM4	0.360611	0.907001	darkolivegreen
UBTD1	0.384926	0.869722	darkolivegreen
UCMA	0.486788	0.949395	darkolivegreen
UCN3	0.339606	0.920703	darkolivegreen
UQCR11	0.34375	0.804977	darkolivegreen
USH1G	0.490468	0.942937	darkolivegreen
USHBP1	0.518359	0.94721	darkolivegreen
WNT9A	0.502274	0.905641	darkolivegreen
XKR7	0.384743	0.823787	darkolivegreen
ZAP70	0.538713	0.976471	darkolivegreen
ZFP3	0.467955	0.895631	darkolivegreen
ZFYVE21	0.337747	0.888574	darkolivegreen
ZNF165	-0.377395	-0.800369	darkolivegreen
ZNF408	0.470585	0.946413	darkolivegreen
ZNF764	0.568351	0.83467	darkolivegreen
ABHD8	-0.229905	-0.78323	skyblue
ABR	-0.487352	-0.921162	skyblue
ADHFE1	0.203652	0.729577	skyblue
AHCY	-0.412579	-0.914824	skyblue
ANKRD36C	0.265153	0.617797	skyblue
ANKS4B	0.262375	0.950857	skyblue
ARHGAP5	-0.476502	-0.877334	skyblue
ARPC1A	0.180289	0.754782	skyblue
ASNA1	-0.425451	-0.930284	skyblue
BNC1	-0.479132	-0.904085	skyblue
BPTF	-0.506775	-0.868144	skyblue
BSG	-0.45263	-0.903009	skyblue
BTG4	-0.521978	-0.894635	skyblue
C10orf99	0.408999	0.902309	skyblue
C11orf80	-0.503605	-0.891532	skyblue
C14orf183	0.386357	0.941077	skyblue
C16orf45	-0.261096	-0.860133	skyblue
C18orf12	0.325615	0.931662	skyblue
C1orf127	0.354661	0.801882	skyblue
C1orf68	0.393113	0.93119	skyblue
C21orf15	0.506625	0.918688	skyblue
C3orf79	0.345592	0.929295	skyblue
C4orf19	0.294556	0.952045	skyblue
C6orf164	0.471321	0.925277	skyblue
CD300LG	0.473362	0.947863	skyblue
CD5L	0.446007	0.902167	skyblue
CDC37	-0.427968	-0.937555	skyblue
CDH8	0.367704	0.904843	skyblue
CEP104	-0.450431	-0.909371	skyblue
CGA	0.259188	0.889561	skyblue
CKS1B	0.469888	0.796279	skyblue
CLPX	-0.306125	-0.761997	skyblue
COLEC10	0.441089	0.934052	skyblue
COPE	-0.412649	-0.878067	skyblue
COQ9	-0.476304	-0.953103	skyblue
CREG1	-0.408345	-0.814064	skyblue
CTSD	-0.407591	-0.84402	skyblue
CTSE	0.297851	0.838991	skyblue
CTXN1	-0.0750556	-0.599953	skyblue
CXCR2	0.4099	0.833383	skyblue
DAB1	0.3564	0.949663	skyblue
DAPL1	0.353312	0.898131	skyblue
DDN	0.352329	0.889612	skyblue
DEFA4	0.394984	0.961682	skyblue
DEFB114	0.283516	0.809852	skyblue
DEXI	-0.493606	-0.885573	skyblue
DHRS1	0.463471	0.90132	skyblue
DMRT2	0.39408	0.97543	skyblue
DUS1L	-0.31731	-0.916236	skyblue
DUSP3	-0.3558	-0.943382	skyblue
FAM66D	0.351301	0.894719	skyblue
FAM81A	0.344855	0.85957	skyblue
FAM86C1	0.291823	0.839063	skyblue
FLG	0.439177	0.855292	skyblue
FLJ25917	0.431815	0.796223	skyblue
FRG1B	0.472616	0.879984	skyblue
FSHR	0.0575039	0.459861	skyblue
GAST	0.428158	0.888135	skyblue
GGPS1	-0.516707	-0.840804	skyblue
GHSR	0.235543	0.895858	skyblue
GLDC	0.411737	0.814075	skyblue
GNB5	0.423138	0.98372	skyblue
GPATCH8	-0.575964	-0.915858	skyblue
GPBP1L1	-0.546485	-0.884005	skyblue
GPM6A	0.360881	0.940481	skyblue
GPNMB	-0.443746	-0.809374	skyblue
GUSBP1	0.180776	0.802133	skyblue
HAMP	0.362535	0.804889	skyblue
HERC2P7	0.350381	0.857203	skyblue
HPYR1	0.32444	0.720489	skyblue
HRH1	0.36883	0.942612	skyblue
HSD3B1	0.353102	0.931361	skyblue
HSPB8	0.343766	0.943002	skyblue
HYMAI	0.400898	0.835723	skyblue
IFNA1	0.0617912	0.75316	skyblue
IFNA16	0.408224	0.932116	skyblue
ILK	-0.478308	-0.921919	skyblue
IMPDH2	-0.282524	-0.803193	skyblue
KIAA2013	-0.298924	-0.897282	skyblue
KRT20	0.49938	0.859018	skyblue
KRT36	0.22907	0.857796	skyblue
KRT6A	0.20453	0.895051	skyblue
LGALS9	0.497632	0.909697	skyblue
LINC00184	0.415733	0.970216	skyblue
LINC00309	0.423315	0.86644	skyblue
LINC00577	0.489932	0.747703	skyblue
LMOD1	0.422306	0.942638	skyblue
LOC100128288	0.43157	0.905291	skyblue
LOC100129455	0.450496	0.936134	skyblue
LOC100133039	0.536091	0.902062	skyblue
LOC100240734	0.500564	0.51995	skyblue
LOC100272216	0.0452331	0.594846	skyblue
LOC100507530	0.40211	0.929428	skyblue
LOC154872	0.484549	0.940741	skyblue
LOC284294	0.4004	0.933524	skyblue
LOC284395	0.545292	0.919984	skyblue
LOC286178	0.508551	0.914093	skyblue
LOC344887	0.42965	0.927977	skyblue
LOC646214	0.366324	0.873515	skyblue
LRRC37BP1	-0.323155	-0.956635	skyblue
MAP1LC3B	-0.455985	-0.894488	skyblue
MEIS3	0.48569	0.872715	skyblue
MEOX2	0.373821	0.941011	skyblue
MEPE	0.376277	0.904568	skyblue
MPP4	0.389722	0.867344	skyblue
MRPL33	0.306758	0.84357	skyblue
MSMB	0.252672	0.673065	skyblue
NDE1	-0.36828	-0.938675	skyblue
NETO1	0.436142	0.935616	skyblue
NEUROD4	0.549235	0.954564	skyblue
NFE4	0.356809	0.917045	skyblue
NPY1R	0.457719	0.967933	skyblue
NR1I2	0.476761	0.952665	skyblue
NUDT10	0.497268	0.890519	skyblue
OGDH	-0.485724	-0.971271	skyblue
OR2J3	0.339776	0.751421	skyblue
OR2L1P	0.587397	0.794401	skyblue
OR3A2	-0.461037	-0.706796	skyblue
OR51B6	0.32727	0.871073	skyblue
OR52A1	0.441564	0.947175	skyblue
OR5J2	0.35156	0.950807	skyblue
OR5P2	0.244299	0.891564	skyblue
OR5P3	0.315299	0.929457	skyblue
OR6B1	0.306375	0.839164	skyblue
OR6W1P	0.279826	0.876974	skyblue
OR7E12P	0.467243	0.82865	skyblue
OR7E24	0.335807	0.883409	skyblue
OR7E37P	0.274902	0.817351	skyblue
OSGIN2	-0.491935	-0.959037	skyblue
OXGR1	0.463823	0.908368	skyblue
PBOV1	0.343072	0.9766	skyblue
PCBP4	-0.161252	-0.832572	skyblue
PDC	0.437932	0.970607	skyblue
PITPNM1	-0.400483	-0.859805	skyblue
PKM	-0.400127	-0.912576	skyblue
PNLIPRP1	0.465989	0.857508	skyblue
POM121C	0.424952	0.899504	skyblue
POU1F1	0.358436	0.971912	skyblue
PPBP	0.295845	0.902886	skyblue
PPBPP2	0.386872	0.971153	skyblue
PRM3	-0.0373936	-0.452666	skyblue
PSMD6	-0.491073	-0.885941	skyblue
PTPMT1	-0.436886	-0.834542	skyblue
PTS	0.310699	0.857844	skyblue
RAD23A	-0.199505	-0.755517	skyblue
RNF11	-0.458109	-0.818703	skyblue
RNF115	-0.462273	-0.926859	skyblue
RWDD4	0.326073	0.697378	skyblue
SEMA6A	0.396064	0.978638	skyblue
SERPINB12	0.366134	0.964438	skyblue
SGTA	-0.297184	-0.882789	skyblue
SLC15A1	0.323212	0.931985	skyblue
SLC17A2	0.417344	0.907277	skyblue
SLC17A6	0.47957	0.924778	skyblue
SLC35A4	-0.454428	-0.901094	skyblue
SPAG11A	0.348738	0.941839	skyblue
SPCS2	0.279061	0.88034	skyblue
SPTBN2	-0.409351	-0.965187	skyblue
SRBD1	-0.6202	-0.85169	skyblue
SRRM2	-0.288944	-0.751979	skyblue
SSSCA1	-0.351817	-0.864197	skyblue
STEAP1B	0.516255	0.940446	skyblue
STMN2	0.355439	0.899022	skyblue
SYT9	-0.555747	-0.819116	skyblue
TAAR8	0.328438	0.910289	skyblue
TADA3	-0.421059	-0.925236	skyblue
TAS2R16	0.37584	0.965176	skyblue
TAS2R39	0.267078	0.918966	skyblue
TCN1	0.419466	0.8893	skyblue
TESC	-0.235856	-0.880144	skyblue
TEX19	0.507788	0.871917	skyblue
TEX35	0.432464	0.936649	skyblue
THRB	0.460541	0.921235	skyblue
TMEM133	0.215541	0.824032	skyblue
TMEM155	0.398445	0.927696	skyblue
TMEM198B	-0.348661	-0.868218	skyblue
TNRC6C	-0.448201	-0.934962	skyblue
TOB1	-0.409811	-0.938327	skyblue
TOR1B	-0.660432	-0.879804	skyblue
TPTE2P6	0.408546	0.721808	skyblue
TSPAN13	0.179209	0.760987	skyblue
TUFT1	0.465195	0.907637	skyblue
TUG1	-0.373958	-0.879591	skyblue
UNC13B	-0.489088	-0.898877	skyblue
UPK2	0.502002	0.932003	skyblue
WFDC13	0.484415	0.904599	skyblue
WHAMMP2	0.265229	0.92598	skyblue
WISP2	0.374385	0.873856	skyblue
XCL1	0.318079	0.931625	skyblue
ZC3H3	-0.175831	-0.651593	skyblue
ZC3H6	-0.511699	-0.88319	skyblue
ZCCHC13	-0.465498	-0.88051	skyblue
ZMYND19	-0.337873	-0.776591	skyblue
ZNF256	0.499144	0.858356	skyblue
ZNF765	0.370643	0.822304	skyblue
ZNF850	0.376428	0.887319	skyblue
